# Supplementary material for: Molecular Impacts of Dietary Exposure to Nanoplastics Combined or Not with Arsenic in the Caribbean Mangrove Oysters (Isognomon alatus)
Source: Nanomaterials (Basel). 2021 Apr 28;11(5):1151. doi: 10.3390/nano11051151 (PMC8146365; doi:10.3390/nano11051151)
Supplement: Supplementary file 1 [file nanomaterials-11-01151-s001.zip]

Archive with 1 entries (1 files):
- nanomaterials-1170542-SI.pdf
